# Supplementary material for: Expanding the Phenotype of the FAM149B1-Related Ciliopathy and Identification of Three Neurogenetic Disorders in a Single Family
Source: Genes (Basel). 2021 Oct 20;12(11):1648. doi: 10.3390/genes12111648 (PMC8622907; doi:10.3390/genes12111648)
Supplement: Supplementary file 1 [file genes-12-01648-s001.zip]

Archive with 1 entries (1 files):
- genes-1416671-SI.pdf
